# Supplementary material for: Phase II trial of cytarabine and mitoxantrone with devimistat in acute myeloid leukemia
Source: Nat Commun. 2022 Mar 30;13:1673. doi: 10.1038/s41467-022-29039-4 (PMC8967916; doi:10.1038/s41467-022-29039-4)
Supplement: Supplementary file 4 — Source Data [file 41467_2022_29039_MOESM4_ESM.xlsx]

## Sheet: Figure 1
Figure 1A				Figure 1b				Figure 1c				Figure 1d
Months	≥60	<60		Months	1500 mg/m2	2000 mg/m2		Months	1,500mg/m2	2,000mg/m2		Months	1500 (n=19)	2000 (n=23)
0.558522	1			7.3922	1			6.40657	1			7.3922	1
0.229979	1			6.40657	1			17.0513	1			9.65914	1
17.0842	1			9.65914	1			26.9404	0			2.16838	1
7.3922	1			2.16838	1			19.4497	0			0.788501	1
9.65914	1			17.0513	1			5.84805	1			5.71663	1
7.95072	1			0.788501	1			1.08419	1			4.53388	1
13.2402	1			5.71663	1			4.40246	1			1.05133	1
18.3327	1			43.6632	0			10.0862	0			7.75359	1
1.54415	1			4.53388	1			0.985626	1			6.73511	1
61.4702	0			1.05133	1			5.32238	1			0.854209	1
3.71253	1			24.7392	0			6.50513	0			1.74127	1
4.63244	1			7.75359	1			0.065708		1		17.7413	0
1.87269	1			5.84805	1			3.41684		1		6.2423	1
2.06982	1			6.73511	1			24.8378		0		5.8809	1
15.6715	1			0.854209	1			2.82546		1		5.42094	1
41.4949	0			1.08419	1			15.3429		1		0.854209	1
40.345	0			4.40246	1			2.82546		1		2.23409	1
15.4086	1			1.74127	1			22.4723		0		3.74538	1
5.19097	1			17.7413	0			27.0062		1		11.3347	0
0.459959	1			6.2423	1			0.952772		1		13.2402		1
7.0308	1			5.8809	1			1.24846		1		18.3327		1
18.1684	1			5.42094	1			14.0945		1		15.6715		1
2.95688	1			15.0144	0			1.11704		0		41.4949		0
6.83368	1			0.854209	1							40.345		0
2.52977	1			2.23409	1							15.4086		1
5.25667	1			0.985626	1							5.19097		1
48.3614	0			5.32238	1							7.09651		1
0.459959	1			11.7289	0							1.90554		1
3.02259	1			3.74538	1							10.3819		1
36.3039	1			11.3347	0							12.386		1
2.16838	1			13.2402		1						33.3142		0
0.788501	1			0.065708		1						32.6242		0
5.71663	1			18.3327		1						2.92402		1
4.53388	1			3.41684		1						28.5503		0
7.09651	1			15.6715		1						4.86242		1
1.37988	1			41.4949		0						1.37988		1
16.23	1			40.345		0						8.57495		1
9.98768	1			15.4086		1						1.31417		1
2.95688	1			5.19097		1						12.5832		1
1.90554	1			7.09651		1						7.78645		1
10.3819	1			44.7146		0						3.18686		1
12.386	1			2.82546		1						1.74127		1
33.3142	0			15.3429		1
32.6242	0			2.82546		1
2.92402	1			22.5051		1
28.5503	0			1.90554		1
4.86242	1			10.3819		1
1.37988	1			12.386		1
8.57495	1			33.3142		0
1.31417	1			27.0062		1
12.5832	1			32.6242		0
7.78645	1			2.92402		1
1.05133	1			28.5503		0
7.75359	1			0.952772		1
6.73511	1			4.86242		1
0.854209	1			1.24846		1
1.74127	1			14.0945		1
17.7413	0			1.37988		1
6.2423	1			8.57495		1
5.8809	1			1.31417		1
5.42094	1			12.5832		1
0.854209	1			7.78645		1
2.23409	1			3.18686		1
3.74538	1			1.74127		1
11.3347	0			5.05955		0
3.18686	1
1.74127	1
6.53799		1
1.11704		1
46.1602		1
4.82957		1
0.952772		1
14.8501		1
51.6468		0
0.985626		1
6.40657		1
9.26489		1
2.20123		1
0.065708		1
3.41684		1
2.52977		1
3.18686		1
10.2834		1
4.17248		1
15.1129		1
16.2628		1
12.2218		1
3.81109		1
1.08419		1
16.2628		1
5.22382		1
17.0513		1
43.6632		0
44.7146		0
2.82546		1
15.3429		1
2.82546		1
22.5051		1
7.85216		1
12.4518		1
4.86242		0
27.0062		1
0.952772		1
1.24846		1
14.0945		1
24.7392		0
5.84805		1
1.08419		1
4.40246		1
15.0144		0
0.985626		1
5.32238		1
11.7289		0
5.05955		0

## Sheet: Figure 3
Figure 3a
	Vehicle			Dev 50μM			Dev 100μM			Dev 150μM			Dev 200μM
Viability	1.00707	0.996466	0.992958	1.03191	0.978723	1.01064	1.02128	1	0.978723	0.93617	0.957447	0.968085	0.755319	0.797872	0.87234
[ATP]	1.17267	0.846377	0.980955	0.913025	0.917724	1.015	0.797106	0.888072	0.908842	0.689331	0.780446	0.750937	0.276608	0.143758	0.156879
Figure 3b
MFL2	RN2	RHRAS
128668	82648	31793
127918	84186	34223.5
129812	82970	28749
125721	70455.5	21671
126244	68079.5	21938
125348	70369.5	18267
105953	76768	43810.5
104912	74697	47219
96046	71856.5	47820
Figure 3c					Figure 3d					Figure 3e
Control	Dev 50μM	Dox 10 nM	Dev 50/Dox 10		Control	Dev 50μM	Dox 10 nM	Dev 50/Dox 10		Control	Dev 50μM	Dox 10 nM	Dev 50/Dox 10
98.3637	98.1261	102.085	97.0177		98.4321	78.4218	97.1212	40.7531		105.563	89.2177	94.3106	29.3072
100.224	98.4825	97.2948	87.6353		100.283	90.4511	97.7766	47.5003		102.019	90.9383	86.0519	39.7683
101.412	99.3534	100.779	90.0106		101.285	91.9548	86.8654	28.4154		92.418	96.4097	86.568	40.4909
98.0114	94.5115	102.903	96.5398		106.389	99.8771	84.2321	69.2014		100.525	94.3046	99.5557	9.19618
105.767	96.5001	94.5512	90.8127		100.41	108.027	76.1229	50.8942		101.373	98.869	95.1932	11.6602
96.2217	96.858	96.1819	83.8526		93.2014	95.0034	68.6689	49.6246		98.1015	97.1321	98.1015	11.8217
102.74	81.3602	80.9295	68.6781		101.78	64.8971	36.6542	14.6441		96.3608	96.9457	72.654	12.7632
100.717	82.1291	67.638	61.6718		101.347	62.0781	38.3555	14.8069		100.143	94.9961	89.3033	24.2267
96.5437	77.0786	78.8876	66.8499		96.8728	63.9445	34.7575	14.9801		103.496	89.4203	72.927	24.1877
99.1335	78.4122	96.8609	71.1161
99.316	87.8845	84.1624	74.1771
101.551	89.2996	98.0489	73.8947
Figure 3f			Figure 3g							Figure 3h
Control	Metformin		Control	Dev 50μM	Met 2.5 mM	Dox 10 nM	Dev 50/Dox 10	50/2.5/10		Control	CPI 50	Met 1	Met 2.5	Met 5	50/1	50/2.5	50/5
55357.5	25083		98.3637	98.1261	94.7216	102.085	97.0177	34.6266		102.442	85.9152	66.5066	49.212	32.9115	37.5528	30.5258	24.2653
53697	24942		100.224	98.4825	96.1467	97.2948	87.6353	36.0121		100.106	88.1057	68.9837	44.7341	34.9253	36.3995	30.9835	22.7831
57934	26664		101.412	99.3534	97.4531	100.779	90.0106	39.773		97.4523	85.6663	67.1323	47.8189	36.3621	39.6336	31.3365	25.0895
55215	35455		98.0114	94.5115	76.8527	102.903	96.5398	19.2629		99.3589	60.9748	107.152	65.3204	51.1425	35.3788	16.0547	15.4196
58805.5	34241		105.767	96.5001	72.5573	94.5512	90.8127	28.2514		99.7552	60.5012	106.762	67.9275	52.7623	33.4509	17.8601	13.4411
60786	35197		96.2217	96.858	83.1367	96.1819	83.8526	21.1322		100.886	63.2239	110.165	62.4925	50.8309	33.7606	18.4063	12.192
108133	59008.5		102.74	81.3602	63.6148	80.9295	68.6781	18.8423		100.492	77.8983	72.9394	52.5993	53.8813	36.2283	28.0139	18.5675
111478	58578		100.717	82.1291	61.9972	67.638	61.6718	21.5883		99.3986	75.1288	79.3587	49.8466	52.1434	40.3743	25.8917	18.4383
113011	70473.5		96.5437	77.0786	62.9927	78.8876	66.8499	21.2039		100.109	74.6083	77.1172	51.9868	54.4913	37.9189	28.5006	17.676
			99.1335	78.4122	93.2731	96.8609	71.1161	22.7224		104.932	88.8124	97.3124	62.4215	45.1458	42.4806	23.9375	13.8639
			99.316	87.8845	89.0517	84.1624	74.1771	22.7362		99.2407	86.5251	89.3159	61.8316	43.704	43.7258	22.6196	15.0735
			101.551	89.2996	89.675	98.0489	73.8947	23.2134		95.8271	84.9526	93.4657	59.0782	44.0113	46.0402	22.0158	15.9492
										99.3708	94.3701	92.6778	55.4911	48.1828	41.2445	18.6026	7.45966
										100.907	90.3277	97.4195	56.0572	49.1969	39.9733	17.1526	9.08856
										99.7219	90.2175	96.1985	56.5903	48.4204	42.0685	16.8234	9.17385
Figure 3i
Days	Control	Devmistat	Metformin	Met+Dev
16			1
18			1
18			1
19			1
17			1
19			1
19			1
19			1
16			1
18			1
19			1
21			1
17				1
18				1
21				1
22				1
22				1
32				1
19				1
21				1
21				1
20				1
20				1
23				1
18				1
19				1
21				1
24				1
24				1
17	1
17	1
18	1
18	1
17		1
17		1
18		1
18		1

## Sheet: Figure 4
Figure 4a								Figure 4b
Tom20								Tom20
VDAC
								VDAC
Actin
								Actin
Figure 4c
	TFAM			ERRA			ERRG			NRF1
	0uM	50uM		0uM	50uM		0uM	50uM		0uM	50uM
	1.0254	1.9102		1.0019	1.477		1.1787	5.8151		1.0345	3.4774
	1.0609	1.8108		1.1118	1.4245		0.9167	4.8575		0.9754	3.4753
	0.9193	1.8885		0.8978	1.3639		0.9254	5.8252		0.991	3.6013
	0.9454	1.3204		0.5924	1.1439		0.6834	2.8385		0.9083	1.4333
	1.0117	1.4148		1.3876	1.8481		1.4083	1.6825		0.9178	1.5004
	1.0455	1.3265		1.2165	1.5942		1.039	1.625		1.1996	1.292
	1.0032	1.0711		0.6832	1.5247		1.1068	1.257		0.9421	1.0965
	1.0113	1.0614		1.1481	1.6695		0.9967	1.2936		0.9806	1.1233
	0.9856	1.0596		1.2749	1.4484		0.9066	1.3924		1.0825	1.0562
Figure 4d
	Tfam			ERRA			NRF1
	Rosa	PDH		Rosa	PDH		Rosa	PDH
	0.9402	1.5678		0.9174	1.7636		0.9754	1.4751
	0.9975	1.5339		1.0793	1.6393		1.0481	1.4941
	1.0663	1.1692		1.01	1.6861		0.9781	1.2098
	1.0107	2.0103		1.077	2.4694		1.0613	3.6709
	0.9821	1.9663		0.9774	2.5297		0.9295	2.7667
	1.0074	1.9623		0.9499	2.2626		1.0137	2.6886
	0.9351	1.9742		0.8438	1.4209		0.9734	1.5625
	1.057	1.9105		1.174	1.2209		1.0207	1.634
	1.0117	1.7418		1.0095	1.0981		1.0064	1.4491
Figure 4e
	Vehicle	Dev 100μM	Doxy 10μM	100/10
	97.5785	63.8159	48.3481	22.6891
	100.464	61.8784	47.7329	19.8151
	101.957	64.2622	42.1379	18.5502
	98.4558	58.5998	49.433	20.7574
	100.06	58.8841	48.1382	18.9484
	101.484	61.149	46.6851	20.2061
	97.6306	64.2194	26.3686	15.6483
	103.722	59.1163	23.3712	15.3063
	98.6471	60.2495	21.5343	16.9347
Figure 4f
	Vehicle	Dev 75μM	Doxy 10μM	75/10
	100.48	44.9818	78.2803	21.5614
	96.0627	41.2635	74.8435	18.6199
	103.457	45.2664	71.5377	22.2586
	108.515	62.3215	85.6254	28.3376
	95.1359	64.5314	89.1337	28.3133
	96.3494	64.7208	89.4142	28.9516
	102.616	61.9995	85.8901	28.6185
	99.6018	68.024	89.6458	29.4026
	97.7824	59.2745	88.5116	30.6748

## Sheet: Figure 5
Figure 5a				K562								K562
								Actin
LC3-II
				MFL2									MFL2
									Actin
LC3-II
Figure 5b
	ROSA					PDH KO
Chloroquine	0	2.5	5	10		0	2.5	5	10
	100.808	100.67	95.9233	60.8962		94.57	57.5073	52.1501	20.8819
	100.531	95.7154	97.4824	81.7877		108.072	61.4432	49.7449	31.8695
	98.6603	93.9138	91.4193	86.2571		97.3579	68.6589	42.0372	35.8054
	97.3727	100.965	99.3606	92.804		81.2857	57.7885	57.3936	27.183
	102.778	98.7677	100.546	90.7463		109.982	59.1049	48.7056	26.9855
	99.8489	102.395	99.535	75.436		108.732	49.2321	44.8223	21.7201
	99.8981	99.2185	94.1896	77.6419		77.8723	63.16	52.0071	32.0744
	101.189	98.335	94.5634	77.0642		106.348	60.2531	54.4394	29.2861
	98.9127	98.9467	94.2236	58.2399		115.78	56.6937	55.3886	22.3453
Figure 5c								Figure 5d
	Control	Dev 50μM	CHLR 5μM	CHLR 10μM	50/5	50/10			Control	Dev 100μM	CHLR 25μM	CHLR 50μM	100/25	100/50
	98.3736	66.7145	111.847	63.4182	28.5357	13.3494			102.343	70.3439	94.9002	40.8486	41.8637	8.58551
	100.399	68.6858	112.224	64.1614	29.1373	13.5838			97.8385	70.0241	92.4111	41.0218	41.4409	9.06485
	101.227	68.217	111.299	63.7763	25.3927	11.6871			99.8188	72.7461	96.1161	40.5812	42.0928	8.96887
	101.486	91.7898	112.292	89.1287	36.9883	15.6461			100.914	53.8935	72.8842	24.7616	27.087	2.26548
	97.5192	85.6963	113.795	96.8243	36.171	15.4429			98.7465	55.0486	73.8302	23.9389	25.6131	2.16992
	100.995	78.0845	123.897	92.6962	37.0886	16.1614			100.34	55.087	71.748	24.2248	26.4499	2.25563
	104.752	55.0338	99.5424	91.2282	28.8414	14.2041			100.264	57.8092	70.0052	23.2001	29.1483	2.55857
	98.5442	57.5921	96.5655	90.1448	27.3381	13.9957			100.313	56.1889	71.1425	23.6689	28.8836	2.73815
	96.7038	57.8604	96.0853	92.2485	29.9065	14.5926			99.4226	56.0991	71.1392	23.7175	28.5918	2.37833
Figure 5e
ATG5
					Actin
Figure 5f
			Rosa						ATG5 1.12						ATG5 1.23
	0	25	50	75	100		0	25	50	75	100		0	25	50	75	100
	99.7688	90.4046	80.3468	61.9306	49.8959		100.996	75.8651	55.9248	44.6478	23.5499		93.7754	75.42	48.6295	45.0752	20.2476
	99.6647	99.1445	81.1445	66.0231	48.7861		101.108	81.8397	59.0241	48.8673	25.9024		95.473	62.5818	52.5553	43.6428	18.55
	100.567	98.2428	79.8266	70.185	48.3006		97.8964	77.0973	55.5514	58.0159	22.0936		110.751	83.1653	51.0168	49.16	22.5818
	100.454	89.7651	73.8387	65.5527	43.8154		102.359	71.0862	56.8195	49.0204	28.5905		108.366	73.9729	60.1437	45.8205	27.4564
	99.4141	87.1107	74.305	65.481	42.7034		96.8804	78.4288	57.9228	46.167	28.7426		100.284	75.9036	58.3028	48.6942	25.2563
	100.132	90.7694	78.9681	65.2657	36.8924		100.761	83.4506	62.5262	44.6833	28.5524		91.3492	85.5571	59.5151	55.8782	28.8034
	99.6915	87.9094	67.9402	58.7921	40.8519		101.885	76.4052	68.9667	47.6944	32.245		91.3492	85.5571	59.5151	55.8782	28.8034
	100.439	79.0104	65.3773	61.8889	41.0299		99.3268	87.0077	67.1491	57.3208	32.0094		102.749	78.0075	60.1995	41.6981	34.2537
	99.8695	70.8234	69.542	63.7755	39.3925		98.7883	89.3302	62.7398	59.9125	36.2504		101.399	83.2624	59.5791	40.4209	28.5245
	99.8902	98.8363	79.2403	66.8569	46.6681								95.8521	84.722	57.4626	52.1348	31.4074
	98.8692	93.962	77.4948	65.309	50.1592
	101.24	93.9291	83.4559	74.3331	55.7251
Figure 5g							Figure 5h
								Control			Dev 100μM			CHL 25μM			100/25
Tom20							Pt 19	102.13	102.044	95.8254	57.8262	49.5245	60.2225	79.8783	94.6272	67.9251	27.7577	32.8072	26.3028
							Pt 137	100.099	98.7409	101.16	73.6889	69.693	78.153	82.6483	77.6691	79.9167	41.3007	41.769	43.1113
							Pt 146	96.5975	101.427	101.975	76.3071	85.3444	87.7593	83.0041	74.8755	76.2573	48.2988	48.0996	47.3154
							Pt 210	95.3999	100.12	104.48	69.4227	62.748	57.6067	56.6747	55.3518	48.7372	20.4149	22.73	15.7547
VDAC
Actin

## Sheet: Figure 6
Figure 6b
	Untreated	2uM FCCP	10uM FCCP	30min Dev	1hr Dev	2hr Dev	3hr Dev	4hr Dev	6hr Dev	24hr Dev
	100	64.3222	29.7341	100.657	100.393	101.003	103.778	104.598	106.918	103.389
	100	85.919	35.4803	100.915	101.043	97.8925	100.265	102.433	106.577	103.24
	100	69.7243	31.389	100.85	99.5398	98.5976	101.004	100.231	101.8	103.642
Figure 6c
	Control	Dev 50	Dev 100	FCCP 10	H2O2 1	H2O2 2
	1557	56848	86762	16182	20658	23194
	1836	60056.5	125890	21320	2603	3163
	2870	51263	72108	10662	3615	36787
Figure 6d
		Younger			Older			Oldest
	0μM Dev	261.8	276.32	276.32	2520	1715	1923.75	1818	1737	1849
	50μM Dev	504.81	577.72	504.81	3201.88	3738.75	4319.38	29112	30714	35297
	100μM Dev	805.84	973.38	827.88	8326.25	7073.13	7793.75	37687.5	40671	39525
	150μM Dev	922.24	1218.81	1240.94	33071.2	39325.6	19035	47534	57181	48665
	200μM Dev	1036.63	1124.04	1640	54607.5	46316.9	44658.8	88164.5	101839	106050
Figure 6e
TOM20
VDAC
Actin
